# Supplementary material for: Data and analysis script for infant and adult eye movement in an adapted ocular-motor serial reaction time task assessing procedural memory
Source: Data Brief. 2020 Jan 8;29:105108. doi: 10.1016/j.dib.2020.105108 (PMC6971346; doi:10.1016/j.dib.2020.105108)
Supplement: Multimedia component 1 [file mmc1.zip]

Archive with 96 entries (96 files):
- ocularMotorSRT_AnalysisScript.m
- ocularMotorSRTPaticipantInfo.mat
- versionA_adu 2001.mat
- versionA_adu 2002.mat
- versionA_adu 2003.mat
- versionA_adu 2004.mat
- versionA_adu 2005.mat
- versionA_adu 2006.mat
- versionA_adu 2007.mat
- versionA_adu 2008.mat
- versionA_adu 2010.mat
- versionA_adu 2011.mat
- versionA_adu 2012.mat
- versionA_adu 2013.mat
- versionA_adu 2014.mat
- versionA_adu 2015.mat
- versionA_adu 2016.mat
- versionA_adu 2017.mat
- versionA_adu 2018.mat
- versionA_adu 2019.mat
- versionA_adu 2020.mat
- versionA_adu 2021.mat
- versionA_adu 2022.mat
- versionA_adu 2023.mat
- versionA_adu 2024.mat
- versionA_adu 2025.mat
- versionA_adu 2026.mat
- versionA_adu 2027.mat
- versionA_adu 2028.mat
- versionA_adu 2029.mat
- versionA_adu 2031.mat
- versionA_adu 2032.mat
- versionA_adu 2033.mat
- versionA_inf 1078.mat
- versionA_inf 1080.mat
- versionA_inf 1082.mat
- versionA_inf 1084.mat
- versionA_inf 1085.mat
- versionA_inf 1086.mat
- versionA_inf 1087.mat
- versionA_inf 1088.mat
- versionA_inf 1089.mat
- versionA_inf 1090.mat
- versionA_inf 1091.mat
- versionA_inf 1092.mat
- versionA_inf 1093.mat
- versionA_inf 1095.mat
- versionA_inf 1096.mat
- versionA_inf 1097.mat
- versionA_inf 1098.mat
- versionA_inf 1099.mat
- versionA_inf 1100.mat
- versionA_inf 1102.mat
- versionA_inf 1103.mat
- versionA_inf 1104.mat
- versionA_inf 1105.mat
- versionA_inf 1106.mat
- versionA_inf 1107.mat
- versionA_inf 1108.mat
- versionA_inf 1109.mat
- versionA_inf 1112.mat
- versionA_inf 1113.mat
- versionA_inf 1115.mat
- versionA_inf 1116.mat
- versionA_inf 1117.mat
- versionA_inf 1118.mat
- versionA_inf 1119.mat
- versionA_inf 1120.mat
- versionA_inf 1121.mat
- versionA_inf 1124.mat
- versionA_inf 1125.mat
- versionB_inf 0010.mat
- versionB_inf 0011.mat
- versionB_inf 0012.mat
- versionB_inf 0013.mat
- versionB_inf 0014.mat
- versionB_inf 0015.mat
- versionB_inf 0016.mat
- versionB_inf 0017.mat
- versionB_inf 0018.mat
- versionB_inf 0019.mat
- versionB_inf 0020.mat
- versionB_inf 0021.mat
- versionB_inf 0022.mat
- versionB_inf 0023.mat
- versionB_inf 0026.mat
- versionB_inf 0027.mat
- versionB_inf 0028.mat
- versionB_inf 0029.mat
- versionB_inf 0030.mat
- versionB_inf 0031.mat
- versionB_inf 0032.mat
- versionB_inf 0033.mat
- versionB_inf 0034.mat
- versionB_inf 0035.mat
- versionB_inf 0036.mat
