# Supplementary material for: Data and analysis script for infant and adult eye movement in an adapted ocular-motor serial reaction time task assessing procedural memory
Source: Data Brief. 2020 Jan 8;29:105108. doi: 10.1016/j.dib.2020.105108 (PMC6971346; doi:10.1016/j.dib.2020.105108)
Supplement: Multimedia component 1 [file mmc1.zip › ocularMotorSRT_AnalysisScript.m]

%% data analyses script ocular-motor SRT task 

% the following script runs the analysis of eye tracking data for the
% ocular-motor serial reaction time (SRT) task. 
% the script reproduces the analyses reported in 
% "Procedural memory in infancy: Evidence from implicit sequence learning in 
% an eye-tracking paradigm", currently under review

% First, saccadic latencies are calculated for every picture shown during
% the procedure. Then analysis are performed that analyze changes in means
% over blocks. 

% Other m-files required: none
% other files required: .mat files that include the eye tracking data of
% the participants (in the same folder).

% Author: Felix-Sebastian Koch
% Work address: Link�ping University, Sweden
% email: felix.koch@liu.se
% Jan 2019; Last revision: 15-October-2019

%------------- BEGIN CODE --------------

%%
clear

%% datafiles that are included in the analyses

srtDataFiles = dir('version*.mat');

%% defining time window for saccadic reaction time

% saccade must start with this time after picture disappeared
maxResponsewindowSec = 2;
minResponsewindowSec = 0.1;

framesPerSec = 120; %our system records 120 frames per second
maxResponsewindowFrames = maxResponsewindowSec * framesPerSec;
minResponsewindowFrames = minResponsewindowSec * framesPerSec;

%% defining variables for eye tracking analysis

%saccade detection thresshold: eye movement velocity per second
saccadeThreshold = 35; 

%dimenstions of our screen tobii T120.
screenXpixels = 1280;
screenYpixels = 1024;

%visual degree per pixel i x and y axis.
visDegPerPixelX = 0.0229074009;
visDegPerPixelY = 0.0236599000;


%% setting things up: visuospatial sequence
% coordinates for where images where presented
%(images are 400 x 400 pixels on screen)
pL = [140 570 540 970]; %position left
pMtop = [440 50 840 450]; %position middle
pR = [740 570 1140 970]; %position right

firstPic = [440 312 840 712]; %attention getter, for starting
finalPic = [440 312 840 712]; %for testing, showing that the seq has ended.


%% sequence Version A

%sequence that is learned
sequenceA = [pL; pMtop; pR; pL; pMtop]; %old sequence [pL; pR; pMtop; pL; pR];
%creating the sequence block, repeating the sequence 5 times.
sequenceBlockA = cat(1, sequenceA, sequenceA, sequenceA, sequenceA, sequenceA);
%creating the random (controll) block
randomBlockA = [pR; pMtop; pL; pR; pMtop; pL; pR; pMtop; pR; pMtop; pL; pMtop;...
    pL; pR; pL; pR; pMtop; pL; pMtop; pL; pMtop; pL; pMtop; pL; pR];

%creating the overall order for positions of picture to be shown in the
%experiment
allBlocksVersionA = cat(1, firstPic, sequenceBlockA, sequenceBlockA, sequenceBlockA, ...
    randomBlockA, sequenceBlockA, finalPic);

%% sequence Version B
%sequence that is learned
sequenceB = [pMtop; pL; pR; pMtop; pL ]; 
%creating the sequence block, repeating the sequence 5 times.
sequenceBlockB = cat(1, sequenceB, sequenceB, sequenceB, sequenceB, sequenceB);
%creating the random (controll) block
randomBlockB = [pR; pL; pMtop; pL; pMtop; pL; pMtop; pL; pMtop; pR; pL; pR; pL;...
    pMtop;pL;pMtop;pR;pMtop;pR;pL;pMtop;pR;pL;pMtop; pR];

%creating the overall order for positions of picture to be shown in the
%experiment
allBlocksVersionB = cat(1, firstPic, sequenceBlockB, sequenceBlockB, sequenceBlockB, ...
    randomBlockB, sequenceBlockB, finalPic);

%% Inclusion criteria Infants

%infants: min number of identified saccades per block
minValidSacLat = 13;

%% output structure

% output matrix. one row per participant
% first column participants ID reference
% column 2 to 126 saccadic reaction time for the 125 stimuli pictures. 
saccadeLatenciesAll = NaN(size(srtDataFiles,1), 126);

% output version and age group
group = cell(size(srtDataFiles,1),3);

% output for how many pictures each infant has seen. 
% first column: ID, second: number of pictures seen, third: duration 
% of test session, fourth: number of times attention getter trigger, 
% fifth: number of time next trial tiggered by experimenter, sixth: 
% number of valid saccade latencies
sessionInformation = NaN(size(srtDataFiles,1), 6);

% % % % output for mean for each block
% % % overviewSRT = NaN(size(srtDataFiles,1), 5);
% % % overviewSRTsqrt = NaN(size(srtDataFiles,1), 5);
% % % saccadeLatencyMissingPerBlock = NaN(size(srtDataFiles,1), 5);


%% saccade duration
% of identified target saccades
saccadeDurationsAll = NaN(size(srtDataFiles,1), 126);


%% attention getter used
attentionGetterUsage = NaN(size(srtDataFiles,1), 126);
attentionGetterUsagePerBlock = NaN(size(srtDataFiles,1), 6);

%usage of next trial trigger by experimenter
nextTrialTriggerUsage = NaN(size(srtDataFiles,1), 126);
nextTrialTriggerUsagePerBlock = NaN(size(srtDataFiles,1), 6);

%% start analyzing data

for i = 1:size(srtDataFiles,1)
    
    
    load(srtDataFiles(i).name)
    disp(srtDataFiles(i).name)
    
    tempFileName = srtDataFiles(i).name;
    
    tempID = str2double(tempFileName(14:17));
    
    %save participants ID reference
    saccadeLatenciesAll(i,1) = tempID;
    sessionInformation(i,1) = tempID;
    saccadeDurationsAll(i,1) = tempID;
    attentionGetterUsage(i,1) = tempID;
    attentionGetterUsagePerBlock(i,1) = tempID;
    nextTrialTriggerUsage(i,1) = tempID;
    nextTrialTriggerUsagePerBlock(i,1) = tempID;
    
    %check version 
    versionTested = char(tempFileName(8));
    
    if strcmp(versionTested, 'A')
        allBlocks = allBlocksVersionA;
    elseif strcmp(versionTested, 'B')
        allBlocks = allBlocksVersionB;
    else
        disp('Error: version not found')
    end
    
    group{i,1} = tempID;
    group{i,2} = versionTested;
    group{i,3} = char(tempFileName(10:12));
    
    
    %get infor for number of trials that were run for each session.
    picShown = max(currentSession.PictureShown)-1;
    if picShown > 125
        picShown = 125;
    end
    sessionInformation(i,2) = picShown;
    
    %     indicatorExperimentEvents = find(currentSession.ExperimenterEvents >0);
    %     %1 = attention getter shown, timing when it appears on screen,not when
    %     %experimenter presses key.
    %     %2 = new picture due to key press by experimeter
    %     %4 = fixation found (not an event triggered by the experimenter
    %     %10 = experiment ended by keypress av experimenter
    %     %11 = experiment ended because all pictures were shown
    %
    %
    %     reportedExperimenterEvents = currentSession.ExperimenterEvents(indicatorExperimentEvents);
    
    
    %% first removal of invalid datapoints
    
    %first remove end of arrays and matrixes where no data was collected.
    lastValidSample = find(isfinite(currentSession.ExperimenterEvents),1,'last');
    lastValidSample2 = find(isfinite(currentSession.device_time_stamp),1,'last');
    
    if lastValidSample2 > lastValidSample
        lastValidSample = lastValidSample2;
    end
    
    currentSession.device_time_stamp = currentSession.device_time_stamp(1:lastValidSample);
    
    currentSession.left_gaze_point_on_display_area = ...
        currentSession.left_gaze_point_on_display_area(1:lastValidSample,:);
    currentSession.right_gaze_point_on_display_area = ...
        currentSession.right_gaze_point_on_display_area(1:lastValidSample,:);
    
    currentSession.left_gaze_point_validity = ...
        currentSession.left_gaze_point_validity(1:lastValidSample);
    currentSession.right_gaze_point_validity = ...
        currentSession.right_gaze_point_validity(1:lastValidSample);
    
    %remove datapoints that are invalid according to tobii.
    left_invalid = find(currentSession.left_gaze_point_validity == 0);
    right_invalid = find(currentSession.right_gaze_point_validity == 0);
    
    currentSession.left_gaze_point_on_display_area(left_invalid,:) = NaN;
    currentSession.right_gaze_point_on_display_area(right_invalid,:) = NaN;
    
    %change units for gaze point position to pixels on screen
    currentSession.left_gaze_point_on_display_area_pixels(:,1) = ...
        double(round(currentSession.left_gaze_point_on_display_area(:,1)*screenXpixels));
    currentSession.left_gaze_point_on_display_area_pixels(:,2) = ...
        double(round(currentSession.left_gaze_point_on_display_area(:,2)*screenYpixels));
    currentSession.right_gaze_point_on_display_area_pixels(:,1) = ...
        double(round(currentSession.right_gaze_point_on_display_area(:,1)*screenXpixels));
    currentSession.right_gaze_point_on_display_area_pixels(:,2) = ...
        double(round(currentSession.right_gaze_point_on_display_area(:,2)*screenYpixels));
    
    %despite removing invalid datapoints, some are still out of bounds,
    % that is outside the screen area.
    %here these are removed from the data set.
    
    %start with left eye
    %datapoints out of bound: screen size 1280 x 1024
    %indooB: index out of bound Left eye
    indooBLeftLowX = find(currentSession.left_gaze_point_on_display_area_pixels(:,1)<0);
    indoodBLeftHighX = find(currentSession.left_gaze_point_on_display_area_pixels(:,1)>screenXpixels);
    
    indooBLeftLowY = find(currentSession.left_gaze_point_on_display_area_pixels(:,2)<0);
    indooBLeftHighY = find(currentSession.left_gaze_point_on_display_area_pixels(:,2)>screenYpixels);
    
    %indexes of all datapoints that are out of bound on either the x or y
    %axis.
    indooBLeftAll = unique(vertcat(indooBLeftLowX, ...
        indoodBLeftHighX, indooBLeftLowY, ...
        indooBLeftHighY));
    
    %continue with right eye
    %datapoints out of bound: screen size 1280 x 1024
    %indooB: index out of bound Right eye
    indooBRightLowX = find(currentSession.right_gaze_point_on_display_area_pixels(:,1)<0);
    indoodBRightHighX = find(currentSession.right_gaze_point_on_display_area_pixels(:,1)>screenXpixels);
    
    indooBRightLowY = find(currentSession.right_gaze_point_on_display_area_pixels(:,2)<0);
    indooBRightHighY = find(currentSession.right_gaze_point_on_display_area_pixels(:,2)>screenYpixels);
    
    %indexes of alla datapoints that are out of bound on either the x or y
    %axis.
    indooBRightAll = unique(vertcat(indooBRightLowX, ...
        indoodBRightHighX, indooBRightLowY, ...
        indooBRightHighY));
    
    %check overlap for out off bounds data simultaninously for left and
    %right eye
    
    indooBboth = vertcat(indooBLeftAll, indooBRightAll);
    uniqueindooBBoth = unique(indooBboth);
    
    %overlab between eyes is quite high, if data for one eye is out of
    %bounds I replace data for both eyes with NaN values
    
    currentSession.left_gaze_point_on_display_area_pixels(uniqueindooBBoth,:) = NaN;
    currentSession.right_gaze_point_on_display_area_pixels(uniqueindooBBoth,:) = NaN;
    
    disp(find(currentSession.right_gaze_point_on_display_area_pixels(:,1)<0))
    disp(find(currentSession.right_gaze_point_on_display_area_pixels(:,1)>screenXpixels))
    
    
    %% averages gazedata for both eyes and smoothes the data
    
    %if data from only one eye is valid that datapoint is used,
    %otherwise data from both eyes are averaged.
    currentSession.xcoor = ...
        mean([currentSession.left_gaze_point_on_display_area_pixels(:,1) ...
        currentSession.right_gaze_point_on_display_area_pixels(:,1)],2,'omitnan');
    
    currentSession.ycoor = ...
        mean([currentSession.left_gaze_point_on_display_area_pixels(:,2) ...
        currentSession.right_gaze_point_on_display_area_pixels(:,2)],2,'omitnan');
    
    %appyling a moving average, this removes gaps in the data of up to 4
    %samples (33.33 ms)
    currentSession.xcoorMov = round(movmean(currentSession.xcoor,5,1,'omitnan'));
    currentSession.ycoorMov = round(movmean(currentSession.ycoor,5,1,'omitnan'));
    
    %% calculating the velocity of eye moments between sample.
    
    %visual degree change in the x axis (squared). 
    currentGazexDifDegSquare = (abs(currentSession.xcoorMov(1:end-1)-currentSession.xcoorMov(2:end)) * visDegPerPixelX) .^2;
    %visual degree change in the y axis (squared).
    currentGazeyDifDegSquare = (abs(currentSession.ycoorMov(1:end-1)-currentSession.ycoorMov(2:end)) * visDegPerPixelY) .^2;
    %visual degree change per second.
    velocityEyeMovement = sqrt(currentGazexDifDegSquare(1:end) + currentGazeyDifDegSquare(1:end))*framesPerSec;
    
    
    saccadeLatency = NaN(128,1);
    saccadeDuration = NaN(128,1);
    
    countOriginMatch = 0;
    countTargetMatch = 0;
    
    
    %loop for finding saccadic reaction time for each picture. 
    for m = 2:max(currentSession.PictureShown)-2
        
        %reference for when picture appears that the infant saccades to. 
        tempRefPicAppears = find(currentSession.PictureShown == m);
        
        %reference for when the picture after that appears. the reactive 
        %saccade must occure before that. 
        
        tempLatestAllowedRespons = find(currentSession.PictureShown == m+1);
        
        %remove all datapoints collected after allowed response window. 
        %referens is to collected data points, 120 datapoints in one second
        
        if tempLatestAllowedRespons > tempRefPicAppears + maxResponsewindowFrames
            tempLatestAllowedRespons = tempRefPicAppears + maxResponsewindowFrames;
        end
        
        %if response window is too short no saccade reaction time is
        %analysed
        if tempLatestAllowedRespons > tempRefPicAppears + minResponsewindowFrames
            
            %identifies all datapoints that are above threshold.
            aboveSaccadeThreshold = ...
                velocityEyeMovement(tempRefPicAppears:tempLatestAllowedRespons) ...
                > saccadeThreshold;
            
            %identification of saccade start and saccade end.
            potentialSaccadeStartEnd = aboveSaccadeThreshold(1:end-1) - ...
                aboveSaccadeThreshold(2:end);
            
            saccadeStart = find(potentialSaccadeStartEnd == -1);
            saccadeEnd = find(potentialSaccadeStartEnd == 1);
            
            
            if or(isempty(saccadeStart), isempty(saccadeEnd))
                
                %no saccade == NaN;
                
            else
                % if saccade is ongoing when picture disappears,
                % discard that ongoing saccade
                if saccadeStart(1) > saccadeEnd(1)
                    saccadeEnd = saccadeEnd(2:end);
                end
                
                % the following is for the case when a saccade starts or is
                % ongoing when the allowed response window ends. 
                % this saccade is ignored. 
                if length(saccadeStart) == length(saccadeEnd) + 1
                    saccadeStart = saccadeStart(1:end-1);
                end
                
                
                %the following discards all saccades before 0.1 seconds after
                %stimuli picture changed
                
                if ~isempty(saccadeStart)
                    if saccadeStart(1) < 13
                        saccadeStart(1) = [];
                        saccadeEnd(1) = [];
                    end
                end
                
                %loop through the potentiol saccades and find the saccade that
                %moves from a picture to the next.
                
                % fixation coordinates before saccade onset must be from
                % previous picture and fixation coordinates from after saccade
                % finishes must be from from current picture.
                
                
                prevPic = allBlocks(m-1,:);
                currPic = allBlocks(m,:);
                
                for j = 1:length(saccadeStart)
                    
                    % timing references for fixation before reactive
                    %saccade
                    if isempty(find(aboveSaccadeThreshold(1:saccadeStart(j)) == 1,1,'last'))
                        originFixationStart = tempRefPicAppears;
                    else
                        originFixationStart = tempRefPicAppears + ...
                            (find(aboveSaccadeThreshold(1:saccadeStart(j)) == 1,1,'last'));
                    end
                    
                    originFixationEnd = tempRefPicAppears + saccadeStart(j);
                    
                    %timing references for fixations after reactive
                    %saccade
                    
                    targetFixationStart = tempRefPicAppears + saccadeEnd(j)+1;
                    
                    if isempty(find(aboveSaccadeThreshold(saccadeEnd(j)+1) == 1,1))
                        targetFixationEnd = tempLatestAllowedRespons;
                    else
                        targetFixationEnd = tempLatestAllowedRespons + ...
                            (find(aboveSaccadeThreshold(saccadeEnd(j)+1) == 1,1));
                    end
                    
                    
                    originFixationX = mean(currentSession.xcoorMov(originFixationStart:originFixationEnd));
                    originFixationY = mean(currentSession.ycoorMov(originFixationStart:originFixationEnd));
                    
                    targetFixationX = mean(currentSession.xcoorMov(targetFixationStart:targetFixationEnd));
                    targetFixationY = mean(currentSession.ycoorMov(targetFixationStart:targetFixationEnd));
                    
                    
                    %check if origin fixation is on current Picture and
                    % if target fixation is on next picture
                    
                    if originFixationX > prevPic(1) && originFixationX < prevPic(3) && ...
                            originFixationY > prevPic(2) && originFixationY < prevPic(4)
                        
                        %count the number of times origin of saccade matches
                        countOriginMatch = countOriginMatch + 1;
                        
                        
                        if targetFixationX > currPic(1) && targetFixationX < currPic(3) && ...
                                targetFixationY > currPic(2) && targetFixationY < currPic(4)
                            
                            %count the number of times the saccade target
                            %location matches
                            countTargetMatch = countTargetMatch + 1;
                            
                            % saccade moves from previous picture to target
                            % picture within response window, saccade latency
                            % is calculed based on the systems time reference.
                            % systems time reference is in nanoseconds.
                            % conversion in ms for reporting
                            saccadeLatency(m-1) = ...
                                round((currentSession.system_time_stamp(tempRefPicAppears+saccadeStart(j)) - ...
                                currentSession.system_time_stamp(tempRefPicAppears))/1000);
                            
                            %register the duration of the idendified
                            %saccade in ms. 
                            saccadeDuration(m-1) = ...
                                round((currentSession.system_time_stamp(tempRefPicAppears+saccadeEnd(j)) - ...
                                currentSession.system_time_stamp(tempRefPicAppears+saccadeStart(j)))/1000);
                                                        
                            break
                            
                        end
                    end
                end
            end
        end
    end
    
        
    %calculate session duration, timestamps are in nanoseconds
    sessionDuration = round((currentSession.device_time_stamp(end-1) - ...
        currentSession.device_time_stamp(1))/1000000);
    
    sessionInformation(i,3) = sessionDuration;
    
    %number of times experimenter triggered attention getter
    nAttentionGetterTriggered = ...
        sum(currentSession.ExperimenterEvents(:) == 1);
    sessionInformation(i,4) = nAttentionGetterTriggered;
    
    %get info for when attention getter was used. 
    if nAttentionGetterTriggered > 0
        tempAG = find(currentSession.ExperimenterEvents(:) == 1);
        tempAGimage = NaN(size(tempAG));
        for t1=1:length(tempAG)
            
            trialOnset = find(~isnan(currentSession.PictureShown(1:tempAG(t1))),1,'last');

            if isempty(trialOnset)
                tempAGimage(t1) = 1;
            else
                tempAGimage(t1) = ...
                    currentSession.PictureShown(trialOnset);
            end
            
        end
        
        %remove instances where attetion getter was used for the first or 
        %last picture (these are not part of sequence learning)
        tempAGimage(tempAGimage==1) = [];
        tempAGimage(tempAGimage>126) = [];
        
        nAttentionGetterTriggered = length(tempAGimage);
        
        uniTrialOnset = unique(tempAGimage);
        
        for t2 = 1:length(uniTrialOnset)
            
            attentionGetterUsage(i, uniTrialOnset(t2) + 1) = ...
                sum(tempAGimage == uniTrialOnset(t2));
        end
        
        attentionGetterUsagePerBlock(i,2) = sum(attentionGetterUsage(i,2:26),'omitnan');
        attentionGetterUsagePerBlock(i,3) = sum(attentionGetterUsage(i,27:51),'omitnan');
        attentionGetterUsagePerBlock(i,4) = sum(attentionGetterUsage(i,52:76),'omitnan');
        attentionGetterUsagePerBlock(i,5) = sum(attentionGetterUsage(i,77:101),'omitnan');
        attentionGetterUsagePerBlock(i,6) = sum(attentionGetterUsage(i,102:126),'omitnan');
        
    end
    

    %number of times experimenter triggered next trial
    nNextTrialTriggered = ...
        sum(currentSession.ExperimenterEvents(:) == 2);
    sessionInformation(i,5) = nNextTrialTriggered;
    
    %get info for when next trial was triggered by experimenter. 
    if nNextTrialTriggered > 0
        tempNTT = find(currentSession.ExperimenterEvents(:) == 1);
        tempNTTimage = NaN(size(tempNTT));
        for t1=1:length(tempNTT)
            
            %%%NTTtriggered = tempNTT(t1);
            trialOnsetNTT = find(~isnan(currentSession.PictureShown(1:tempNTT(t1))),1,'last');

            if isempty(trialOnsetNTT)
                tempNTTimage(t1) = 1;
            else
                tempNTTimage(t1) = ...
                    currentSession.PictureShown(trialOnsetNTT);
            end
            
        end
        
        %remove instances where attetion getter was used for the first or 
        %last picture (these are not part of sequence learning)
        tempNTTimage(tempNTTimage==1) = [];
        tempNTTimage(tempNTTimage>126) = [];
        
        nNextTrialTriggered = length(tempNTTimage);
        
        uniTrialOnsetNTT = unique(tempNTTimage);
        
        for t2 = 1:length(uniTrialOnsetNTT)
            
            nextTrialTriggerUsage(i, uniTrialOnsetNTT(t2) + 1) = ...
                sum(tempNTTimage == uniTrialOnsetNTT(t2));
        end
        
        nextTrialTriggerUsagePerBlock(i,2) = sum(nextTrialTriggerUsage(i,2:26),'omitnan');
        nextTrialTriggerUsagePerBlock(i,3) = sum(nextTrialTriggerUsage(i,27:51),'omitnan');
        nextTrialTriggerUsagePerBlock(i,4) = sum(nextTrialTriggerUsage(i,52:76),'omitnan');
        nextTrialTriggerUsagePerBlock(i,5) = sum(nextTrialTriggerUsage(i,77:101),'omitnan');
        nextTrialTriggerUsagePerBlock(i,6) = sum(nextTrialTriggerUsage(i,102:126),'omitnan');
        
    end
    
    %number of valid saccade latencies
    sessionInformation(i,6) = length(find(isfinite(saccadeLatency)));

    %% append individual data to all data analyzed. 
    saccadeLatenciesAll(i,2:126) = saccadeLatency(1:125);
    saccadeDurationsAll(i,2:126) = saccadeDuration(1:125);
    
end

parInf = cell2table(group, 'VariableNames', ...
    {'ID', 'srtVersion', 'AgeGroup'});

parInfSession = array2table(sessionInformation, 'VariableNames', ...
    {'ID', 'picsViewed', 'testDuration', 'nrAttentionGetterTrigger',...
    'nrNewTrialTriggedByExp','nrValidSaccadeLatencies'});

AGinfo = array2table(attentionGetterUsagePerBlock, 'VariableNames',...
    {'ID','SB1',  'SB2', 'SB3', 'RandomBlock', 'SB4'});

NTTinfo = array2table(nextTrialTriggerUsagePerBlock, 'VariableNames',...
    {'ID','SB1',  'SB2', 'SB3', 'RandomBlock', 'SB4'});

parInfSession2 = join(parInf,parInfSession,'Keys','ID');

AGandNTTinfo = join(AGinfo, NTTinfo, 'Keys','ID');

participantSessionTable = join(parInfSession2,AGandNTTinfo,'Keys','ID');


clearvars -except saccadeLatenciesAll ...
    participantSessionTable ...
    saccadeDurationsAll minValidSacLat;

% create table for alla saccade identified saccade latencies.
for k = 126:-1:2
    varTrialName{k} = sprintf('Trial_%d',k-1);
end
varTrialName{1}=sprintf('ID');

saccadeLatenciesAllTable = array2table(saccadeLatenciesAll,'VariableNames',varTrialName );


%% get backgound data for all participants

load('ocularMotorSRTPaticipantInfo.mat')

participantTable = join(participantSessionTable, ocularMotorSRTPaticipantInfo, 'Keys', 'ID');

%% find valid cases
% get valid saccade latencies per block per participant

validSRT(:,1) = saccadeLatenciesAll(:,1);
validSRT(:,2) = sum(~ismissing(saccadeLatenciesAll(:,2:26)),2);
validSRT(:,3) = sum(~ismissing(saccadeLatenciesAll(:,27:51)),2);
validSRT(:,4) = sum(~ismissing(saccadeLatenciesAll(:,52:76)),2);
validSRT(:,5) = sum(~ismissing(saccadeLatenciesAll(:,77:101)),2);
validSRT(:,6) = sum(~ismissing(saccadeLatenciesAll(:,102:126)),2);

enoughSacLat = all(validSRT(:,2:6)>minValidSacLat-1,2);

%% means per block for raw saccade latencies in ms

%mean saccade latencies per block
sacLatAll = NaN(size(saccadeLatenciesAll));
%copy ID
sacLatAll(:,1) = saccadeLatenciesAll(:,1);

sacLatAll(:,2) = mean(saccadeLatenciesAll(:,2:26),2,'omitnan');
sacLatAll(:,3) = mean(saccadeLatenciesAll(:,27:51),2,'omitnan');
sacLatAll(:,4) = mean(saccadeLatenciesAll(:,52:76),2,'omitnan');
sacLatAll(:,5) = mean(saccadeLatenciesAll(:,77:101),2,'omitnan');
sacLatAll(:,6) = mean(saccadeLatenciesAll(:,102:126),2,'omitnan');

%% create table for saccade latencies. 
sacLatMeansPerBlockMilliSec = table(enoughSacLat, ... %valid or not
    sacLatAll(:,1), ... %id
    sacLatAll(:,2), sacLatAll(:,3),sacLatAll(:,4), sacLatAll(:,5),sacLatAll(:,6),... %%raw 
    'VariableNames', ...
    {'valid','ID', 'SB1r',  'SB2r', 'SB3r', 'RandomBlockr', 'SB4r'}); %raw scores
    

%% convert to z-scores
% critical phase
% changes saccade latencies to z scores for last 3 blocks based on median
sacLatCriPhaseZScores = NaN(size(saccadeLatenciesAll));

%copy ID
sacLatCriPhaseZScores(:,1) = saccadeLatenciesAll(:,1);

%calculade z scores for saccade latencies for each participant in turn. 
for n = 1:size(saccadeLatenciesAll,1)
    sacLatCriPhaseZScores(n,52:end) = ...
        (saccadeLatenciesAll(n,52:end) - median(saccadeLatenciesAll(n,52:end),2,'omitnan'))/...
        std(saccadeLatenciesAll(n,52:end),0,2,'omitnan');
    
end

srtZScoreCritPhaseMeanPerBlock(:,1) = saccadeLatenciesAll(:,1);
srtZScoreCritPhaseMeanPerBlock(:,2) = mean(sacLatCriPhaseZScores(:,52:76),2,'omitnan');
srtZScoreCritPhaseMeanPerBlock(:,3) = mean(sacLatCriPhaseZScores(:,77:101),2,'omitnan');
srtZScoreCritPhaseMeanPerBlock(:,4) = mean(sacLatCriPhaseZScores(:,102:126),2,'omitnan');

sacLatMeansPerBlockCritPhase = table(srtZScoreCritPhaseMeanPerBlock(:,1), ... %% id
    srtZScoreCritPhaseMeanPerBlock(:,2), ...
    srtZScoreCritPhaseMeanPerBlock(:,3), ...
    srtZScoreCritPhaseMeanPerBlock(:,4), ... %%critical phase
    'VariableNames', ...
    {'ID', 'SB3zCP', 'RandomBlockzCP', 'SB4zCP'}); %z scores


%% LEARNING PHASE changes saccade latencies to z scores based on median

sacLatLearnPphaseZScores = NaN(size(saccadeLatenciesAll));
%copy ID
sacLatLearnPphaseZScores(:,1) = saccadeLatenciesAll(:,1);

%calculade z scores for saccade latencies for each participant in turn. 
for n = 1:size(saccadeLatenciesAll,1)
    sacLatLearnPphaseZScores(n,2:76) = ...
        (saccadeLatenciesAll(n,2:76) - median(saccadeLatenciesAll(n,2:76),2,'omitnan'))/...
        std(saccadeLatenciesAll(n,2:76),0,2,'omitnan');
    
end

srtZScoreLearnPhaseMearnPerBlock(:,1) = saccadeLatenciesAll(:,1);
srtZScoreLearnPhaseMearnPerBlock(:,2) = mean(sacLatLearnPphaseZScores(:,2:26),2,'omitnan');
srtZScoreLearnPhaseMearnPerBlock(:,3) = mean(sacLatLearnPphaseZScores(:,27:51),2,'omitnan');
srtZScoreLearnPhaseMearnPerBlock(:,4) = mean(sacLatLearnPphaseZScores(:,52:76),2,'omitnan');

sacLatMeansPerBlockLearnPhase = table(srtZScoreLearnPhaseMearnPerBlock(:,1), ... %% id
    srtZScoreLearnPhaseMearnPerBlock(:,2), ...
    srtZScoreLearnPhaseMearnPerBlock(:,3), ...
    srtZScoreLearnPhaseMearnPerBlock(:,4), ... %%learning phase
    'VariableNames', ...
    {'ID', 'SB1zLP', 'SB2zLP', 'SB3zLP'}); %z scores


%% %% changes saccade latencies to z scores based on median for all 5 blocks

sacLatAllZScores = NaN(size(saccadeLatenciesAll));
%copy ID
sacLatAllZScores(:,1) = saccadeLatenciesAll(:,1);

%calculade z scores for saccade latencies for each participant in turn. 
for n = 1:size(saccadeLatenciesAll,1)
    sacLatAllZScores(n,2:end) = ...
        (saccadeLatenciesAll(n,2:end) - median(saccadeLatenciesAll(n,2:end),2,'omitnan'))/...
        std(saccadeLatenciesAll(n,2:end),0,2,'omitnan');
    
end


srtZScore(:,1) = sacLatAllZScores(:,1);
srtZScore(:,2) = mean(sacLatAllZScores(:,2:26),2,'omitnan');
srtZScore(:,3) = mean(sacLatAllZScores(:,27:51),2,'omitnan');
srtZScore(:,4) = mean(sacLatAllZScores(:,52:76),2,'omitnan');
srtZScore(:,5) = mean(sacLatAllZScores(:,77:101),2,'omitnan');
srtZScore(:,6) = mean(sacLatAllZScores(:,102:126),2,'omitnan');

sacLatMeanZfor5Blocks = table(srtZScore(:,1), srtZScore(:,2),...
    srtZScore(:,3),srtZScore(:,4), ...
    srtZScore(:,5),srtZScore(:,6),...
    'VariableNames', ...
    {'ID', 'SB1z5B',  'SB2z5B', 'SB3z5B', 'RandomBlockz5B', 'SB4z5B'});


%% merge means per block and background variables. 

srtDataTableTemp1 = join( sacLatMeansPerBlockMilliSec, sacLatMeansPerBlockCritPhase, 'Keys', 'ID');
srtDataTableTemp2 = join( sacLatMeansPerBlockLearnPhase, sacLatMeanZfor5Blocks, 'Keys', 'ID');
srtDataTableAllBlockData = join(srtDataTableTemp1, srtDataTableTemp2, 'Keys', 'ID');


%main data table
srtDataTable = join(srtDataTableAllBlockData, participantTable, 'Keys', 'ID');


%% exclude invalid cases.

sprintf('valid cases')

srtDataTableValid = srtDataTable;

%remove all cases that did not finish the procedure (applies to both 
%adults and infants, but all adults finished procedure. 
srtDataTableValid(srtDataTableValid.picsViewed < 125,:) = [];

% at least n number of identified sacceds for block (applies only to 
%infants)
srtDataTableValidInfants = srtDataTableValid;
srtDataTableValidInfants(strcmp(srtDataTableValidInfants.AgeGroup,'adu'),:) = [];
srtDataTableValidInfants(srtDataTableValidInfants.valid == 0,:) = [];

% table for adult data
srtDataTableValidAdults = srtDataTableValid;
srtDataTableValidAdults(strcmp(srtDataTableValidAdults.AgeGroup,'inf'),:) = [];

% data table for valid cases for adults and infants
srtDataTableValid = [srtDataTableValidInfants; srtDataTableValidAdults];

%% background info sample

sprintf('Data reported in "Procedural memory in infancy"')
sprintf('descriptive stats: sample')

%infants
backInfoInfants = srtDataTableValidInfants;
backInfoInfants(strcmp(backInfoInfants.AgeGroup,'adu'),:) = [];

sprintf('n for Infants: 1 = male, 2 = female')
tabulate(backInfoInfants.gender); %1 = male

ageDaysMean= round(mean(backInfoInfants.age_infants_days),2);
ageDaysSD= round(std(backInfoInfants.age_infants_days),2);

sprintf('infant age in days: M = %f, SD = %f', ageDaysMean,...
    ageDaysSD)

sprintf('infant age in month: M = %f', ageDaysMean * 12 /365)

sprintf('range age in days: min = %f, max = %f', min(backInfoInfants.age_infants_days),...
    max(backInfoInfants.age_infants_days))


%adults
backInfoAdults = srtDataTableValid;
backInfoAdults(strcmp(backInfoAdults.AgeGroup,'inf'),:) = [];
sprintf('n for adults: 1 = male, 2 = female')

tabulate(backInfoAdults.gender)

sprintf('adults age in years: M = %f, SD = %f', round(mean(backInfoAdults.age_adults),2),...
    round(std(backInfoAdults.age_adults),2))

sprintf('range age in years: min = %f, max = %f', min(backInfoAdults.age_adults),...
    max(backInfoAdults.age_adults))

sprintf('Adults report of a sequence: 0= no sequence, 1 = report of an incorrect sequence')
tabulate(backInfoAdults.sequence)


%% raw data table 

sprintf('Table 1: Mean and SD for saccade latencies in milliseconds for infants and adults per block.')

% raw data table
tableSaccadeLatencies = grpstats(srtDataTableValid,'AgeGroup',{'mean', 'std'},'DataVars', {'SB1r',  'SB2r', 'SB3r', 'RandomBlockr', 'SB4r'})


%% following data analyses are based on normalized, z-transformed scores

% preliminary analyses: infant and adults model SB3, RB and SB4 controlling for age group and gender,

sprintf('infant and adult model SB3, RB and SB4 controlling for age group and gender ')

Block = table((1:1:3)','VariableNames',{'Block'});

rmSRT3Block =  fitrm(srtDataTableValid,'SB3zCP-SB4zCP~AgeGroup*gender','WithinDesign',Block,...
    'WithinModel','orthogonalcontrasts')

resultsAnova3Blocks = anova(rmSRT3Block)
resultsRanova3Blocks = ranova(rmSRT3Block)

partialEtaSquareAgeGroup = (resultsAnova3Blocks.DF(2) * resultsAnova3Blocks.F(2))/...
    ((resultsAnova3Blocks.DF(2) * resultsAnova3Blocks.F(2)) + resultsAnova3Blocks.DF(5));

sprintf('partial eta square for AgeGroup: %f',partialEtaSquareAgeGroup)

partialEtaSquareGender = (resultsAnova3Blocks.DF(3) * resultsAnova3Blocks.F(3))/...
    ((resultsAnova3Blocks.DF(3) * resultsAnova3Blocks.F(3)) + resultsAnova3Blocks.DF(5));

sprintf('partial eta square for Gender: %f',partialEtaSquareGender)

partialEtaSquareBlock3 = (resultsRanova3Blocks.DF(1) * resultsRanova3Blocks.F(1))/...
    ((resultsRanova3Blocks.DF(1) * resultsRanova3Blocks.F(1)) + resultsRanova3Blocks.DF(5));

sprintf('partial eta square for block (three blocks included): %f',partialEtaSquareBlock3)

partialEtaSquareAgeGroupbyBlock3 = (resultsRanova3Blocks.DF(2) * resultsRanova3Blocks.F(2))/...
    ((resultsRanova3Blocks.DF(2) * resultsRanova3Blocks.F(2)) + resultsRanova3Blocks.DF(5));

sprintf('partial eta square for AgeGroup by block: %f',partialEtaSquareAgeGroupbyBlock3)

partialEtaSquareGenderbyBlock3 = (resultsRanova3Blocks.DF(3) * resultsRanova3Blocks.F(3))/...
    ((resultsRanova3Blocks.DF(3) * resultsRanova3Blocks.F(3)) + resultsRanova3Blocks.DF(5));

sprintf('partial eta square for gender by block: %f',partialEtaSquareGenderbyBlock3)

disp(mauchly(rmSRT3Block))

% prelimin�r analyses: infant controlling for gender and version used
sprintf('infant model with gender and srtVersion (A+B), reported')

Block = table((1:1:3)','VariableNames',{'Block'});
rmSRTGenderSrtVersion =  fitrm(srtDataTableValidInfants,'SB3zCP-SB4zCP~gender*srtVersion','WithinDesign',Block,...
    'WithinModel','orthogonalcontrasts')

resultsAnovaSrtGenderSrtVersion = anova(rmSRTGenderSrtVersion)
resultsRanovaSrtGenderSrtVersion = ranova(rmSRTGenderSrtVersion)
disp(mauchly(rmSRTGenderSrtVersion))

partialEtaSquareSrtGenderbyVersionVersion = (resultsAnovaSrtGenderSrtVersion.DF(2) * resultsAnovaSrtGenderSrtVersion.F(2))/...
    ((resultsAnovaSrtGenderSrtVersion.DF(2) * resultsAnovaSrtGenderSrtVersion.F(2)) + resultsAnovaSrtGenderSrtVersion.DF(5));

sprintf('partial eta square for Version in model with Version and Gender: %f',partialEtaSquareSrtGenderbyVersionVersion)

partialEtaSquareSrtGenderbyVersionGender = (resultsAnovaSrtGenderSrtVersion.DF(3) * resultsAnovaSrtGenderSrtVersion.F(3))/...
    ((resultsAnovaSrtGenderSrtVersion.DF(3) * resultsAnovaSrtGenderSrtVersion.F(3)) + resultsAnovaSrtGenderSrtVersion.DF(5));

sprintf('partial eta square for Gender in model with Version and Gender: %f',partialEtaSquareSrtGenderbyVersionGender)


% main analysis Critical phase: infant and adults model SB3, RB and SB4

sprintf('main analysis Critical phase: infant and adults model SB3, RB and SB4')

Block = table((1:1:3)','VariableNames',{'Block'});

rmSRT3Block =  fitrm(srtDataTableValid,'SB3zCP-SB4zCP~AgeGroup','WithinDesign',Block,...
    'WithinModel','orthogonalcontrasts')

resultsAnova3Blocks = anova(rmSRT3Block)
resultsRanova3Blocks = ranova(rmSRT3Block)

partialEtaSquareAgeGroup = (resultsAnova3Blocks.DF(2) * resultsAnova3Blocks.F(2))/...
    ((resultsAnova3Blocks.DF(2) * resultsAnova3Blocks.F(2)) + resultsAnova3Blocks.DF(3));


sprintf('partial eta square for AgeGroup: %f',partialEtaSquareAgeGroup)


partialEtaSquareBlock3 = (resultsRanova3Blocks.DF(1) * resultsRanova3Blocks.F(1))/...
    ((resultsRanova3Blocks.DF(1) * resultsRanova3Blocks.F(1)) + resultsRanova3Blocks.DF(3));

sprintf('partial eta square for block (three blocks included): %f',partialEtaSquareBlock3)

partialEtaSquareAgeGroupbyBlock3 = (resultsRanova3Blocks.DF(2) * resultsRanova3Blocks.F(2))/...
    ((resultsRanova3Blocks.DF(2) * resultsRanova3Blocks.F(2)) + resultsRanova3Blocks.DF(3));

sprintf('partial eta square for AgeGroup by block: %f',partialEtaSquareAgeGroupbyBlock3)

disp(mauchly(rmSRT3Block))
disp(multcompare(rmSRT3Block, 'Block', 'ComparisonType', 'bonferroni'))


% infant and adults model LEARNING PHASE, SB1, SB2, SB3

sprintf('infant and adults model LEARNING PHASE, SB1, SB2, SB3')


Block = table((1:1:3)','VariableNames',{'Block'});

rmSRT3BlockLP =  fitrm(srtDataTableValid,'SB1zLP-SB3zLP~AgeGroup','WithinDesign',Block,...
    'WithinModel','orthogonalcontrasts')

resultsAnova3Blocks = anova(rmSRT3BlockLP)
resultsRanova3Blocks = ranova(rmSRT3BlockLP)

partialEtaSquareAgeGroup = (resultsAnova3Blocks.DF(2) * resultsAnova3Blocks.F(2))/...
    ((resultsAnova3Blocks.DF(2) * resultsAnova3Blocks.F(2)) + resultsAnova3Blocks.DF(3));


sprintf('partial eta square for AgeGroup: %f',partialEtaSquareAgeGroup)

partialEtaSquareBlock3 = (resultsRanova3Blocks.DF(1) * resultsRanova3Blocks.F(1))/...
    ((resultsRanova3Blocks.DF(1) * resultsRanova3Blocks.F(1)) + resultsRanova3Blocks.DF(3));

sprintf('partial eta square for block (three blocks included): %f',partialEtaSquareBlock3)

partialEtaSquareAgeGroupbyBlock3 = (resultsRanova3Blocks.DF(2) * resultsRanova3Blocks.F(2))/...
    ((resultsRanova3Blocks.DF(2) * resultsRanova3Blocks.F(2)) + resultsRanova3Blocks.DF(3));

sprintf('partial eta square for AgeGroup by block: %f',partialEtaSquareAgeGroupbyBlock3)

disp(mauchly(rmSRT3BlockLP))


sprintf('bonferroni method used')
disp(multcompare(rmSRT3Block, 'Block', 'by', 'AgeGroup', 'ComparisonType', 'bonferroni'))

% model with five blocks included for creating the figure
Block = table((1:1:5)','VariableNames',{'Block'});

rmSRT =  fitrm(srtDataTableValid,'SB1z5B-SB4z5B~AgeGroup','WithinDesign',Block,...
    'WithinModel','orthogonalcontrasts');


% figure 2 in "procedural memory in infancy" (z scores)

margMeansAgeGroup = margmean(rmSRT,{'AgeGroup' 'Block'});
adults = strcmp('adu',margMeansAgeGroup{:,{'AgeGroup'}});
infants = strcmp('inf',margMeansAgeGroup{:,{'AgeGroup'}});

meanAdults = margMeansAgeGroup{adults,{'Mean'}};
meanInfants = margMeansAgeGroup{infants,{'Mean'}};

stdErrAdults = margMeansAgeGroup{adults,{'StdErr'}};
stdErrInfants = margMeansAgeGroup{infants,{'StdErr'}};

names = {'SB 1',  'SB 2', 'SB 3', 'Random Block', 'Final SB'};

errorbar(1:1:5,meanAdults, stdErrAdults, 'k--', 'LineWidth', 1)
hold on;
errorbar(1:1:5,meanInfants, stdErrInfants,'k', 'LineWidth', 1)

xlim([0.5 5.5])

set(gca,'xtick',1:5,'xticklabel',names)

xlabel('Block') % x-axis label
ylabel('Z score for mean saccade latency in ms') % y-axis label

hold off

%% Supplemental analysis bases on raw scores. 

% prelimin�r analyses: infant and adults model SB3, RB and SB4 controlling for age group and gender

sprintf('Supplemental analysis: infant and adult model SB3, RB and SB4 controlling for age group and gender ')

Block = table((1:1:3)','VariableNames',{'Block'});

rmSRT3Block =  fitrm(srtDataTableValid,'SB3r-SB4r~AgeGroup*gender','WithinDesign',Block,...
    'WithinModel','orthogonalcontrasts')

resultsAnova3Blocks = anova(rmSRT3Block)
resultsRanova3Blocks = ranova(rmSRT3Block)

partialEtaSquareAgeGroup = (resultsAnova3Blocks.DF(2) * resultsAnova3Blocks.F(2))/...
    ((resultsAnova3Blocks.DF(2) * resultsAnova3Blocks.F(2)) + resultsAnova3Blocks.DF(5));

sprintf('partial eta square for AgeGroup: %f',partialEtaSquareAgeGroup)

partialEtaSquareGender = (resultsAnova3Blocks.DF(3) * resultsAnova3Blocks.F(3))/...
    ((resultsAnova3Blocks.DF(3) * resultsAnova3Blocks.F(3)) + resultsAnova3Blocks.DF(5));

sprintf('partial eta square for Gender: %f',partialEtaSquareGender)

partialEtaSquareBlock3 = (resultsRanova3Blocks.DF(1) * resultsRanova3Blocks.F(1))/...
    ((resultsRanova3Blocks.DF(1) * resultsRanova3Blocks.F(1)) + resultsRanova3Blocks.DF(5));

sprintf('partial eta square for block (three blocks included): %f',partialEtaSquareBlock3)

partialEtaSquareAgeGroupbyBlock3 = (resultsRanova3Blocks.DF(2) * resultsRanova3Blocks.F(2))/...
    ((resultsRanova3Blocks.DF(2) * resultsRanova3Blocks.F(2)) + resultsRanova3Blocks.DF(5));

sprintf('partial eta square for AgeGroup by block: %f',partialEtaSquareAgeGroupbyBlock3)

partialEtaSquareGenderbyBlock3 = (resultsRanova3Blocks.DF(3) * resultsRanova3Blocks.F(3))/...
    ((resultsRanova3Blocks.DF(3) * resultsRanova3Blocks.F(3)) + resultsRanova3Blocks.DF(5));

sprintf('partial eta square for gender by block: %f',partialEtaSquareGenderbyBlock3)

disp(mauchly(rmSRT3Block))
disp(multcompare(rmSRT3Block, 'Block','by', 'gender', 'ComparisonType', 'bonferroni'))

% prelimin�r analyses: infant controlling for gender and version used
sprintf('infant model with gender and srtVersion (A+B), reported')

Block = table((1:1:3)','VariableNames',{'Block'});
rmSRTGenderSrtVersion =  fitrm(srtDataTableValidInfants,'SB3r-SB4r~gender*srtVersion','WithinDesign',Block,...
    'WithinModel','orthogonalcontrasts')

resultsAnovaSrtGenderSrtVersion = anova(rmSRTGenderSrtVersion)
resultsRanovaSrtGenderSrtVersion = ranova(rmSRTGenderSrtVersion)
disp(mauchly(rmSRTGenderSrtVersion))
disp(multcompare(rmSRTGenderSrtVersion, 'Block', 'ComparisonType', 'bonferroni'))

partialEtaSquareSrtGenderbyVersionVersion = (resultsAnovaSrtGenderSrtVersion.DF(2) * resultsAnovaSrtGenderSrtVersion.F(2))/...
    ((resultsAnovaSrtGenderSrtVersion.DF(2) * resultsAnovaSrtGenderSrtVersion.F(2)) + resultsAnovaSrtGenderSrtVersion.DF(5));

sprintf('partial eta square for Version in model with Version and Gender: %f',partialEtaSquareSrtGenderbyVersionVersion)

partialEtaSquareSrtGenderbyVersionGender = (resultsAnovaSrtGenderSrtVersion.DF(3) * resultsAnovaSrtGenderSrtVersion.F(3))/...
    ((resultsAnovaSrtGenderSrtVersion.DF(3) * resultsAnovaSrtGenderSrtVersion.F(3)) + resultsAnovaSrtGenderSrtVersion.DF(5));

sprintf('partial eta square for Gender in model with Version and Gender: %f',partialEtaSquareSrtGenderbyVersionGender)


% prelimin�r analyses: infant controlling just for gender 
sprintf('infant model with gender, not reported')

Block = table((1:1:3)','VariableNames',{'Block'});
rmSRTGender =  fitrm(srtDataTableValidInfants,'SB3r-SB4r~gender','WithinDesign',Block,...
    'WithinModel','orthogonalcontrasts')

resultsAnovaSrtGender = anova(rmSRTGender)
resultsRanovaSrtGender = ranova(rmSRTGender)
disp(mauchly(rmSRTGender))
disp(multcompare(rmSRTGender, 'Block', 'ComparisonType', 'bonferroni'))

partialEtaSquareSrtGender = (resultsAnovaSrtGender.DF(2) * resultsAnovaSrtGender.F(2))/...
    ((resultsAnovaSrtGender.DF(2) * resultsAnovaSrtGender.F(2)) + resultsAnovaSrtGender.DF(3));

sprintf('partial eta square for Gender: %f',partialEtaSquareSrtGender)


% main analysis Critical phase: infant and adults model SB3, RB and SB4 only

sprintf('infant and adult model SB3, RB and SB4 only')

Block = table((1:1:3)','VariableNames',{'Block'});

rmSRT3Block =  fitrm(srtDataTableValid,'SB3r-SB4r~AgeGroup','WithinDesign',Block,...
    'WithinModel','orthogonalcontrasts')

resultsAnova3Blocks = anova(rmSRT3Block)
resultsRanova3Blocks = ranova(rmSRT3Block)

partialEtaSquareAgeGroup = (resultsAnova3Blocks.DF(2) * resultsAnova3Blocks.F(2))/...
    ((resultsAnova3Blocks.DF(2) * resultsAnova3Blocks.F(2)) + resultsAnova3Blocks.DF(3));


sprintf('partial eta square for AgeGroup: %f',partialEtaSquareAgeGroup)


partialEtaSquareBlock3 = (resultsRanova3Blocks.DF(1) * resultsRanova3Blocks.F(1))/...
    ((resultsRanova3Blocks.DF(1) * resultsRanova3Blocks.F(1)) + resultsRanova3Blocks.DF(3));

sprintf('partial eta square for block (three blocks included): %f',partialEtaSquareBlock3)

partialEtaSquareAgeGroupbyBlock3 = (resultsRanova3Blocks.DF(2) * resultsRanova3Blocks.F(2))/...
    ((resultsRanova3Blocks.DF(2) * resultsRanova3Blocks.F(2)) + resultsRanova3Blocks.DF(3));

sprintf('partial eta square for AgeGroup by block: %f',partialEtaSquareAgeGroupbyBlock3)

disp(mauchly(rmSRT3Block))
disp(multcompare(rmSRT3Block, 'Block', 'ComparisonType', 'bonferroni'))


% infant and adults model LEARNING PHASE, SB1, SB2, SB3

sprintf('infant and adults model LEARNING PHASE, SB1, SB2, SB3')

Block = table((1:1:3)','VariableNames',{'Block'});

rmSRT3Block =  fitrm(srtDataTableValid,'SB1r-SB3r~AgeGroup','WithinDesign',Block,...
    'WithinModel','orthogonalcontrasts')

resultsAnova3Blocks = anova(rmSRT3Block)
resultsRanova3Blocks = ranova(rmSRT3Block)

partialEtaSquareAgeGroup = (resultsAnova3Blocks.DF(2) * resultsAnova3Blocks.F(2))/...
    ((resultsAnova3Blocks.DF(2) * resultsAnova3Blocks.F(2)) + resultsAnova3Blocks.DF(3));


sprintf('partial eta square for AgeGroup: %f',partialEtaSquareAgeGroup)

partialEtaSquareBlock3 = (resultsRanova3Blocks.DF(1) * resultsRanova3Blocks.F(1))/...
    ((resultsRanova3Blocks.DF(1) * resultsRanova3Blocks.F(1)) + resultsRanova3Blocks.DF(3));

sprintf('partial eta square for block (three blocks included): %f',partialEtaSquareBlock3)

partialEtaSquareAgeGroupbyBlock3 = (resultsRanova3Blocks.DF(2) * resultsRanova3Blocks.F(2))/...
    ((resultsRanova3Blocks.DF(2) * resultsRanova3Blocks.F(2)) + resultsRanova3Blocks.DF(3));

sprintf('partial eta square for AgeGroup by block: %f',partialEtaSquareAgeGroupbyBlock3)

disp(mauchly(rmSRT3Block))

sprintf('bonferroni method used')
disp(multcompare(rmSRT3Block, 'Block', 'by', 'AgeGroup', 'ComparisonType', 'bonferroni'))


%------------- END OF CODE --------------
